# Supplementary material for: Stereoselective benzylic C(sp3)–H alkenylation enabled by metallaphotoredox catalysis
Source: Chem Sci. 2024 Jul 8;15(31):12511–6. doi: 10.1039/d4sc02830a (PMC11304817; doi:10.1039/d4sc02830a)
Supplement: SC-015-D4SC02830A-s002 [file SC-015-D4SC02830A-s002.cif]

# Electronic Supplementary Material (ESI) for Chemical Science.
# This journal is © The Royal Society of Chemistry 2024

####################################################################### 
# 
# This file contains crystal structure data downloaded from the 
# Cambridge Structural Database (CSD) hosted by the Cambridge 
# Crystallographic Data Centre (CCDC).
# 
# Full information about CCDC data access policies and citation 
# guidelines are available at http://www.ccdc.cam.ac.uk/access/V1 
# 
# Audit and citation data items may have been added by the CCDC. 
# Please retain this information to preserve the provenance of 
# this file and to allow appropriate attribution of the data. 
# 
#######################################################################

data_cu_231126zh_xj_0m
_database_code_depnum_ccdc_archive 'CCDC 2312137'
loop_
_audit_author_name
_audit_author_address
'Yue Zhao'
;Nanjing University
China
;
_audit_update_record             
;
2023-12-05 deposited with the CCDC.	2024-06-27 downloaded from the CCDC.
;
_audit_creation_date             2023-11-30
_audit_creation_method           
;
Olex2 1.5
(compiled 2023.08.24 svn.re1ec1418 for OlexSys, GUI svn.r6817)
;
_shelx_SHELXL_version_number     2018/3
_chemical_name_common            ?
_chemical_name_systematic        ?
_chemical_formula_moiety         'C38 H36 O6 S'
_chemical_formula_sum            'C38 H36 O6 S'
_chemical_formula_weight         620.73
_chemical_absolute_configuration AD
_chemical_melting_point          ?
loop_
_atom_type_symbol
_atom_type_description
_atom_type_scat_dispersion_real
_atom_type_scat_dispersion_imag
_atom_type_scat_source
C C 0.0181 0.0091 'International Tables Vol C Tables 4.2.6.8 and 6.1.1.4'
H H 0.0000 0.0000 'International Tables Vol C Tables 4.2.6.8 and 6.1.1.4'
O O 0.0492 0.0322 'International Tables Vol C Tables 4.2.6.8 and 6.1.1.4'
S S 0.3331 0.5567 'International Tables Vol C Tables 4.2.6.8 and 6.1.1.4'

_shelx_space_group_comment       
;
The symmetry employed for this shelxl refinement is uniquely defined
by the following loop, which should always be used as a source of
symmetry information in preference to the above space-group names.
They are only intended as comments.
;
_space_group_crystal_system      orthorhombic
_space_group_IT_number           19
_space_group_name_H-M_alt        'P 21 21 21'
_space_group_name_Hall           'P 2ac 2ab'
loop_
_space_group_symop_operation_xyz
'x, y, z'
'-x+1/2, -y, z+1/2'
'-x, y+1/2, -z+1/2'
'x+1/2, -y+1/2, -z'

_cell_length_a                   6.1870(17)
_cell_length_b                   8.034(2)
_cell_length_c                   65.131(17)
_cell_angle_alpha                90
_cell_angle_beta                 90
_cell_angle_gamma                90
_cell_volume                     3237.5(15)
_cell_formula_units_Z            4
_cell_measurement_reflns_used    1632
_cell_measurement_temperature    193.00
_cell_measurement_theta_max      47.921
_cell_measurement_theta_min      4.077
_shelx_estimated_absorpt_T_max   0.884
_shelx_estimated_absorpt_T_min   0.853
_exptl_absorpt_coefficient_mu    1.264
_exptl_absorpt_correction_T_max  0.3201
_exptl_absorpt_correction_T_min  0.2093
_exptl_absorpt_correction_type   multi-scan
_exptl_absorpt_process_details   
;
SADABS-2016/2 (Bruker,2016/2) was used for absorption correction.
wR2(int) was 0.1634 before and 0.0862 after correction.
The Ratio of minimum to maximum transmission is 0.6539.
The \l/2 correction factor is Not present.
;
_exptl_absorpt_special_details   ?
_exptl_crystal_colour            ?
_exptl_crystal_density_diffrn    1.274
_exptl_crystal_density_meas      ?
_exptl_crystal_density_method    ?
_exptl_crystal_description       block
_exptl_crystal_F_000             1312
_exptl_crystal_size_max          0.13
_exptl_crystal_size_mid          0.12
_exptl_crystal_size_min          0.1
_exptl_transmission_factor_max   ?
_exptl_transmission_factor_min   ?
_diffrn_reflns_av_R_equivalents  0.0991
_diffrn_reflns_av_unetI/netI     0.0518
_diffrn_reflns_Laue_measured_fraction_full 0.970
_diffrn_reflns_Laue_measured_fraction_max 0.968
_diffrn_reflns_limit_h_max       6
_diffrn_reflns_limit_h_min       -6
_diffrn_reflns_limit_k_max       8
_diffrn_reflns_limit_k_min       -9
_diffrn_reflns_limit_l_max       78
_diffrn_reflns_limit_l_min       -76
_diffrn_reflns_number            39975
_diffrn_reflns_point_group_measured_fraction_full 0.968
_diffrn_reflns_point_group_measured_fraction_max 0.965
_diffrn_reflns_theta_full        67.679
_diffrn_reflns_theta_max         68.149
_diffrn_reflns_theta_min         2.714
_diffrn_ambient_temperature      193.00
_diffrn_detector_area_resol_mean ?
_diffrn_measured_fraction_theta_full 0.970
_diffrn_measured_fraction_theta_max 0.968
_diffrn_measurement_device_type  'Bruker D8 VENTURE'
_diffrn_measurement_method       '\f and \w scans'
_diffrn_radiation_type           CuK\a
_diffrn_radiation_wavelength     1.54178
_diffrn_source                   ?
_diffrn_source_current           1.0
_diffrn_source_power             0.05
_diffrn_source_voltage           50.0
_diffrn_standards_number         0
_reflns_Friedel_coverage         0.690
_reflns_Friedel_fraction_full    0.965
_reflns_Friedel_fraction_max     0.961
_reflns_number_gt                4227
_reflns_number_total             5730
_reflns_special_details          
;
 Reflections were merged by SHELXL according to the crystal
 class for the calculation of statistics and refinement.
 
 _reflns_Friedel_fraction is defined as the number of unique
 Friedel pairs measured divided by the number that would be
 possible theoretically, ignoring centric projections and
 systematic absences.
;
_reflns_threshold_expression     'I > 2\s(I)'
_computing_cell_refinement       'SAINT V8.40B (?, 2016)'
_computing_data_collection       ?
_computing_data_reduction        'SAINT V8.40B (?, 2016)'
_computing_molecular_graphics    'Olex2 1.5 (Dolomanov et al., 2009)'
_computing_publication_material  'Olex2 1.5 (Dolomanov et al., 2009)'
_computing_structure_refinement  'SHELXL 2018/3 (Sheldrick, 2015)'
_computing_structure_solution    'olex2.solve 1.5 (Bourhis et al., 2015)'
_refine_diff_density_max         0.239
_refine_diff_density_min         -0.210
_refine_diff_density_rms         0.064
_refine_ls_abs_structure_details 
;
 Flack x determined using 1358 quotients [(I+)-(I-)]/[(I+)+(I-)]
 (Parsons, Flack and Wagner, Acta Cryst. B69 (2013) 249-259).
;
_refine_ls_abs_structure_Flack   0.043(13)
_refine_ls_extinction_coef       0.0069(6)
_refine_ls_extinction_expression Fc^*^=kFc[1+0.001xFc^2^\l^3^/sin(2\q)]^-1/4^
_refine_ls_extinction_method     'SHELXL-2018/3 (Sheldrick 2018)'
_refine_ls_goodness_of_fit_ref   1.053
_refine_ls_hydrogen_treatment    constr
_refine_ls_matrix_type           full
_refine_ls_number_parameters     411
_refine_ls_number_reflns         5730
_refine_ls_number_restraints     0
_refine_ls_R_factor_all          0.0736
_refine_ls_R_factor_gt           0.0516
_refine_ls_restrained_S_all      1.053
_refine_ls_shift/su_max          0.001
_refine_ls_shift/su_mean         0.000
_refine_ls_structure_factor_coef Fsqd
_refine_ls_weighting_details     
'w=1/[\s^2^(Fo^2^)+(0.0705P)^2^+0.0693P] where P=(Fo^2^+2Fc^2^)/3'
_refine_ls_weighting_scheme      calc
_refine_ls_wR_factor_gt          0.1224
_refine_ls_wR_factor_ref         0.1354
_refine_special_details          ?
_olex2_refinement_description    
;
1. Fixed Uiso
 At 1.2 times of:
  All C(H) groups, All C(H,H) groups
 At 1.5 times of:
  All C(H,H,H) groups
2.a Ternary CH refined with riding coordinates:
 C30(H30)
2.b Secondary CH2 refined with riding coordinates:
 C18(H18A,H18B), C21(H21A,H21B)
2.c Aromatic/amide H refined with riding coordinates:
 C2(H2), C3(H3), C6(H6), C7(H7), C9(H9), C11(H11), C12(H12), C14(H14),
 C16(H16), C17(H17), C23(H23), C24(H24), C25(H25), C26(H26), C27(H27), C33(H33),
  C34(H34), C36(H36), C37(H37)
2.d Idealised Me refined as rotating group:
 C5(H5A,H5B,H5C), C29(H29A,H29B,H29C), C31(H31A,H31B,H31C), C38(H38A,H38B,H38C)
;
_atom_sites_solution_hydrogens   geom
_atom_sites_solution_primary     iterative
_atom_sites_solution_secondary   ?
loop_
_atom_site_label
_atom_site_type_symbol
_atom_site_fract_x
_atom_site_fract_y
_atom_site_fract_z
_atom_site_U_iso_or_equiv
_atom_site_adp_type
_atom_site_occupancy
_atom_site_site_symmetry_order
_atom_site_calc_flag
_atom_site_refinement_flags_posn
_atom_site_refinement_flags_adp
_atom_site_refinement_flags_occupancy
_atom_site_disorder_assembly
_atom_site_disorder_group
S1 S 0.1236(2) 0.66744(15) 0.53480(2) 0.0603(4) Uani 1 1 d . . . . .
O1 O 0.2605(6) 0.7648(4) 0.55200(4) 0.0611(9) Uani 1 1 d . . . . .
C1 C 0.2660(8) 0.4817(6) 0.53157(6) 0.0537(11) Uani 1 1 d . . . . .
O2 O 0.1461(6) 0.7731(4) 0.51727(5) 0.0765(11) Uani 1 1 d . . . . .
C2 C 0.1885(8) 0.3349(6) 0.54016(7) 0.0636(13) Uani 1 1 d . . . . .
H2 H 0.054603 0.334592 0.547300 0.076 Uiso 1 1 calc R U . . .
O3 O -0.0832(5) 0.6326(4) 0.54291(5) 0.0731(10) Uani 1 1 d . . . . .
C3 C 0.3062(9) 0.1894(6) 0.53832(8) 0.0693(14) Uani 1 1 d . . . . .
H3 H 0.252146 0.089077 0.544081 0.083 Uiso 1 1 calc R U . . .
O4 O 0.4043(5) 0.2411(3) 0.66365(4) 0.0510(7) Uani 1 1 d . . . . .
C4 C 0.5024(9) 0.1893(6) 0.52812(7) 0.0617(13) Uani 1 1 d . . . . .
O5 O 0.7271(6) 0.3520(4) 0.67120(5) 0.0644(9) Uani 1 1 d . . . . .
C5 C 0.6304(10) 0.0298(7) 0.52640(8) 0.0846(17) Uani 1 1 d . . . . .
H5A H 0.571124 -0.038408 0.515274 0.127 Uiso 1 1 calc R U . . .
H5B H 0.621155 -0.031651 0.539367 0.127 Uiso 1 1 calc R U . . .
H5C H 0.781920 0.056105 0.523450 0.127 Uiso 1 1 calc R U . . .
O6 O 0.8801(6) -0.0988(4) 0.77530(5) 0.0732(10) Uani 1 1 d . . . . .
C6 C 0.5767(9) 0.3354(7) 0.51942(7) 0.0676(13) Uani 1 1 d . . . . .
H6 H 0.709805 0.335021 0.512143 0.081 Uiso 1 1 calc R U . . .
C7 C 0.4613(8) 0.4817(6) 0.52111(7) 0.0609(12) Uani 1 1 d . . . . .
H7 H 0.515012 0.581483 0.515160 0.073 Uiso 1 1 calc R U . . .
C8 C 0.2912(8) 0.6870(6) 0.57137(6) 0.0531(11) Uani 1 1 d . . . . .
C9 C 0.1385(8) 0.6997(5) 0.58611(7) 0.0539(11) Uani 1 1 d . . . . .
H9 H 0.006279 0.755740 0.583425 0.065 Uiso 1 1 calc R U . . .
C10 C 0.1790(7) 0.6278(5) 0.60577(6) 0.0508(11) Uani 1 1 d . . . . .
C11 C 0.0269(8) 0.6358(6) 0.62180(7) 0.0555(11) Uani 1 1 d . . . . .
H11 H -0.105326 0.693672 0.619811 0.067 Uiso 1 1 calc R U . . .
C12 C 0.0687(8) 0.5604(6) 0.64030(7) 0.0559(12) Uani 1 1 d . . . . .
H12 H -0.038163 0.563045 0.650775 0.067 Uiso 1 1 calc R U . . .
C13 C 0.2664(8) 0.4794(5) 0.64409(6) 0.0487(10) Uani 1 1 d . . . . .
C14 C 0.4170(8) 0.4711(5) 0.62884(6) 0.0527(11) Uani 1 1 d . . . . .
H14 H 0.550399 0.416092 0.631312 0.063 Uiso 1 1 calc R U . . .
C15 C 0.3772(7) 0.5436(5) 0.60932(6) 0.0505(10) Uani 1 1 d . . . . .
C16 C 0.5324(8) 0.5379(6) 0.59338(7) 0.0602(12) Uani 1 1 d . . . . .
H16 H 0.667547 0.485102 0.595725 0.072 Uiso 1 1 calc R U . . .
C17 C 0.4899(8) 0.6079(6) 0.57451(7) 0.0606(13) Uani 1 1 d . . . . .
H17 H 0.593889 0.602576 0.563794 0.073 Uiso 1 1 calc R U . . .
C18 C 0.3007(8) 0.4016(6) 0.66516(7) 0.0551(11) Uani 1 1 d . . . . .
H18A H 0.391114 0.476632 0.673624 0.066 Uiso 1 1 calc R U . . .
H18B H 0.159287 0.388830 0.672096 0.066 Uiso 1 1 calc R U . . .
C19 C 0.6172(8) 0.2301(5) 0.66767(6) 0.0489(10) Uani 1 1 d . . . . .
C20 C 0.6993(7) 0.0563(5) 0.66670(6) 0.0481(10) Uani 1 1 d . . . . .
C21 C 0.8749(8) 0.0328(6) 0.65094(6) 0.0549(11) Uani 1 1 d . . . . .
H21A H 0.929861 -0.082506 0.652089 0.066 Uiso 1 1 calc R U . . .
H21B H 0.995752 0.108592 0.654389 0.066 Uiso 1 1 calc R U . . .
C22 C 0.8111(8) 0.0634(5) 0.62883(6) 0.0526(11) Uani 1 1 d . . . . .
C23 C 0.6130(9) 0.0129(7) 0.62125(7) 0.0689(13) Uani 1 1 d . . . . .
H23 H 0.509798 -0.036965 0.630128 0.083 Uiso 1 1 calc R U . . .
C24 C 0.5654(12) 0.0355(8) 0.60053(9) 0.091(2) Uani 1 1 d . . . . .
H24 H 0.429591 0.000193 0.595294 0.110 Uiso 1 1 calc R U . . .
C25 C 0.7120(15) 0.1076(9) 0.58769(9) 0.099(2) Uani 1 1 d . . . . .
H25 H 0.677771 0.122107 0.573586 0.119 Uiso 1 1 calc R U . . .
C26 C 0.9077(13) 0.1593(9) 0.59499(9) 0.094(2) Uani 1 1 d . . . . .
H26 H 1.009117 0.210095 0.586002 0.112 Uiso 1 1 calc R U . . .
C27 C 0.9577(9) 0.1375(7) 0.61548(7) 0.0693(14) Uani 1 1 d . . . . .
H27 H 1.094005 0.173632 0.620510 0.083 Uiso 1 1 calc R U . . .
C28 C 0.6276(7) -0.0589(5) 0.67999(6) 0.0474(10) Uani 1 1 d . . . . .
C29 C 0.7054(8) -0.2374(5) 0.67921(8) 0.0583(12) Uani 1 1 d . . . . .
H29A H 0.653996 -0.289950 0.666533 0.088 Uiso 1 1 calc R U . . .
H29B H 0.648756 -0.298385 0.691077 0.088 Uiso 1 1 calc R U . . .
H29C H 0.863704 -0.239485 0.679500 0.088 Uiso 1 1 calc R U . . .
C30 C 0.4708(7) -0.0204(6) 0.69725(6) 0.0518(11) Uani 1 1 d . . . . .
H30 H 0.433653 0.100464 0.696266 0.062 Uiso 1 1 calc R U . . .
C31 C 0.2612(8) -0.1181(7) 0.69460(8) 0.0707(14) Uani 1 1 d . . . . .
H31A H 0.292345 -0.237608 0.695128 0.106 Uiso 1 1 calc R U . . .
H31B H 0.196037 -0.090469 0.681322 0.106 Uiso 1 1 calc R U . . .
H31C H 0.160714 -0.088914 0.705662 0.106 Uiso 1 1 calc R U . . .
C32 C 0.5834(7) -0.0473(5) 0.71802(6) 0.0475(10) Uani 1 1 d . . . . .
C33 C 0.5077(8) -0.1561(6) 0.73289(7) 0.0569(11) Uani 1 1 d . . . . .
H33 H 0.383385 -0.221788 0.730117 0.068 Uiso 1 1 calc R U . . .
C34 C 0.6101(9) -0.1710(6) 0.75175(7) 0.0645(12) Uani 1 1 d . . . . .
H34 H 0.554885 -0.245511 0.761784 0.077 Uiso 1 1 calc R U . . .
C35 C 0.7927(8) -0.0772(6) 0.75596(6) 0.0558(12) Uani 1 1 d . . . . .
C36 C 0.8739(8) 0.0299(6) 0.74129(6) 0.0556(11) Uani 1 1 d . . . . .
H36 H 1.000111 0.093692 0.743954 0.067 Uiso 1 1 calc R U . . .
C37 C 0.7681(8) 0.0429(5) 0.72262(6) 0.0521(11) Uani 1 1 d . . . . .
H37 H 0.824535 0.116560 0.712547 0.063 Uiso 1 1 calc R U . . .
C38 C 1.0712(9) -0.0062(7) 0.78002(8) 0.0766(15) Uani 1 1 d . . . . .
H38A H 1.183543 -0.031601 0.769886 0.115 Uiso 1 1 calc R U . . .
H38B H 1.122367 -0.036602 0.793752 0.115 Uiso 1 1 calc R U . . .
H38C H 1.038545 0.113154 0.779643 0.115 Uiso 1 1 calc R U . . .

loop_
_atom_site_aniso_label
_atom_site_aniso_U_11
_atom_site_aniso_U_22
_atom_site_aniso_U_33
_atom_site_aniso_U_23
_atom_site_aniso_U_13
_atom_site_aniso_U_12
S1 0.0540(8) 0.0714(7) 0.0554(6) 0.0075(6) -0.0034(6) 0.0031(6)
O1 0.071(2) 0.0594(18) 0.0524(17) 0.0070(14) -0.0051(16) -0.0073(18)
C1 0.049(3) 0.064(3) 0.048(2) 0.006(2) -0.003(2) -0.003(2)
O2 0.092(3) 0.080(2) 0.0570(19) 0.0269(17) -0.0063(19) 0.008(2)
C2 0.058(3) 0.066(3) 0.067(3) 0.004(2) 0.013(2) -0.007(3)
O3 0.048(2) 0.087(2) 0.084(2) -0.0006(19) 0.0010(18) 0.0074(19)
C3 0.074(4) 0.062(3) 0.072(3) 0.008(2) 0.008(3) -0.007(3)
O4 0.0489(19) 0.0461(15) 0.0581(17) 0.0022(12) -0.0030(15) 0.0009(15)
C4 0.067(3) 0.067(3) 0.052(3) -0.002(2) -0.001(2) 0.002(3)
O5 0.057(2) 0.0553(19) 0.081(2) -0.0002(16) -0.0016(17) -0.0083(17)
C5 0.093(4) 0.081(4) 0.080(4) -0.006(3) 0.016(3) 0.018(4)
O6 0.083(3) 0.084(2) 0.0527(18) 0.0043(16) -0.0079(18) -0.004(2)
C6 0.065(4) 0.082(3) 0.056(3) 0.001(2) 0.011(2) -0.001(3)
C7 0.055(3) 0.070(3) 0.058(3) 0.007(2) 0.005(2) -0.010(3)
C8 0.055(3) 0.056(2) 0.049(2) 0.0054(19) -0.003(2) -0.006(2)
C9 0.052(3) 0.055(2) 0.055(2) 0.0049(19) -0.003(2) 0.009(2)
C10 0.047(3) 0.053(2) 0.053(2) -0.0019(19) 0.002(2) 0.002(2)
C11 0.048(3) 0.059(3) 0.059(3) 0.002(2) 0.004(2) 0.014(2)
C12 0.052(3) 0.061(3) 0.055(3) 0.000(2) 0.007(2) 0.008(2)
C13 0.049(3) 0.049(2) 0.049(2) 0.0014(18) 0.000(2) 0.003(2)
C14 0.045(3) 0.058(2) 0.056(2) 0.001(2) 0.000(2) 0.006(2)
C15 0.040(3) 0.059(2) 0.052(2) -0.001(2) 0.002(2) 0.004(2)
C16 0.043(3) 0.082(3) 0.056(3) 0.002(2) 0.002(2) 0.005(3)
C17 0.048(3) 0.081(3) 0.054(3) 0.001(2) 0.003(2) 0.000(3)
C18 0.053(3) 0.058(3) 0.054(2) 0.002(2) 0.004(2) 0.003(2)
C19 0.044(3) 0.056(2) 0.046(2) 0.0034(18) 0.003(2) -0.006(2)
C20 0.042(3) 0.053(2) 0.049(2) 0.0008(19) -0.001(2) 0.001(2)
C21 0.050(3) 0.067(3) 0.048(2) -0.001(2) 0.001(2) 0.000(3)
C22 0.054(3) 0.056(2) 0.048(2) -0.002(2) 0.002(2) 0.005(2)
C23 0.061(3) 0.083(3) 0.063(3) -0.011(2) -0.006(3) 0.003(3)
C24 0.093(5) 0.105(5) 0.076(4) -0.028(3) -0.030(4) 0.021(4)
C25 0.123(6) 0.121(6) 0.053(3) -0.002(3) -0.008(4) 0.037(5)
C26 0.107(6) 0.112(5) 0.061(3) 0.015(3) 0.021(4) 0.025(5)
C27 0.067(4) 0.084(4) 0.057(3) 0.003(3) 0.009(3) 0.005(3)
C28 0.044(3) 0.049(2) 0.049(2) -0.0015(18) -0.001(2) 0.003(2)
C29 0.057(3) 0.048(2) 0.071(3) -0.004(2) 0.001(2) 0.005(2)
C30 0.043(3) 0.057(2) 0.055(2) 0.004(2) 0.005(2) 0.004(2)
C31 0.046(3) 0.095(4) 0.071(3) 0.014(3) -0.002(3) 0.004(3)
C32 0.041(3) 0.054(2) 0.048(2) 0.0016(19) 0.005(2) 0.000(2)
C33 0.056(3) 0.057(2) 0.057(3) 0.006(2) 0.001(2) -0.006(2)
C34 0.064(3) 0.073(3) 0.057(3) 0.014(2) 0.000(3) -0.007(3)
C35 0.059(3) 0.064(3) 0.045(2) -0.001(2) 0.004(2) 0.006(2)
C36 0.051(3) 0.058(2) 0.057(3) -0.005(2) 0.002(2) -0.008(2)
C37 0.051(3) 0.050(2) 0.055(2) 0.0047(19) 0.005(2) 0.000(2)
C38 0.076(4) 0.086(4) 0.068(3) -0.010(3) -0.022(3) 0.001(3)

_geom_special_details            
;
 All esds (except the esd in the dihedral angle between two l.s. planes)
 are estimated using the full covariance matrix.  The cell esds are taken
 into account individually in the estimation of esds in distances, angles
 and torsion angles; correlations between esds in cell parameters are only
 used when they are defined by crystal symmetry.  An approximate (isotropic)
 treatment of cell esds is used for estimating esds involving l.s. planes.
;
loop_
_geom_bond_atom_site_label_1
_geom_bond_atom_site_label_2
_geom_bond_distance
_geom_bond_site_symmetry_2
_geom_bond_publ_flag
S1 O1 1.608(3) . ?
S1 C1 1.746(5) . ?
S1 O2 1.430(3) . ?
S1 O3 1.412(4) . ?
O1 C8 1.421(5) . ?
C1 C2 1.390(6) . ?
C1 C7 1.388(7) . ?
C2 H2 0.9500 . ?
C2 C3 1.382(7) . ?
C3 H3 0.9500 . ?
C3 C4 1.384(7) . ?
O4 C18 1.444(5) . ?
O4 C19 1.346(6) . ?
C4 C5 1.510(7) . ?
C4 C6 1.382(7) . ?
O5 C19 1.214(5) . ?
C5 H5A 0.9800 . ?
C5 H5B 0.9800 . ?
C5 H5C 0.9800 . ?
O6 C35 1.382(5) . ?
O6 C38 1.431(6) . ?
C6 H6 0.9500 . ?
C6 C7 1.380(7) . ?
C7 H7 0.9500 . ?
C8 C9 1.350(6) . ?
C8 C17 1.399(7) . ?
C9 H9 0.9500 . ?
C9 C10 1.427(6) . ?
C10 C11 1.407(6) . ?
C10 C15 1.419(6) . ?
C11 H11 0.9500 . ?
C11 C12 1.373(6) . ?
C12 H12 0.9500 . ?
C12 C13 1.407(6) . ?
C13 C14 1.363(6) . ?
C13 C18 1.523(6) . ?
C14 H14 0.9500 . ?
C14 C15 1.420(6) . ?
C15 C16 1.415(6) . ?
C16 H16 0.9500 . ?
C16 C17 1.377(6) . ?
C17 H17 0.9500 . ?
C18 H18A 0.9900 . ?
C18 H18B 0.9900 . ?
C19 C20 1.487(6) . ?
C20 C21 1.506(6) . ?
C20 C28 1.343(6) . ?
C21 H21A 0.9900 . ?
C21 H21B 0.9900 . ?
C21 C22 1.513(6) . ?
C22 C23 1.382(7) . ?
C22 C27 1.391(7) . ?
C23 H23 0.9500 . ?
C23 C24 1.393(7) . ?
C24 H24 0.9500 . ?
C24 C25 1.363(10) . ?
C25 H25 0.9500 . ?
C25 C26 1.366(10) . ?
C26 H26 0.9500 . ?
C26 C27 1.381(8) . ?
C27 H27 0.9500 . ?
C28 C29 1.513(6) . ?
C28 C30 1.517(6) . ?
C29 H29A 0.9800 . ?
C29 H29B 0.9800 . ?
C29 H29C 0.9800 . ?
C30 H30 1.0000 . ?
C30 C31 1.525(7) . ?
C30 C32 1.537(6) . ?
C31 H31A 0.9800 . ?
C31 H31B 0.9800 . ?
C31 H31C 0.9800 . ?
C32 C33 1.386(6) . ?
C32 C37 1.386(6) . ?
C33 H33 0.9500 . ?
C33 C34 1.387(6) . ?
C34 H34 0.9500 . ?
C34 C35 1.385(7) . ?
C35 C36 1.381(6) . ?
C36 H36 0.9500 . ?
C36 C37 1.385(6) . ?
C37 H37 0.9500 . ?
C38 H38A 0.9800 . ?
C38 H38B 0.9800 . ?
C38 H38C 0.9800 . ?

loop_
_geom_angle_atom_site_label_1
_geom_angle_atom_site_label_2
_geom_angle_atom_site_label_3
_geom_angle
_geom_angle_site_symmetry_1
_geom_angle_site_symmetry_3
_geom_angle_publ_flag
O1 S1 C1 103.5(2) . . ?
O2 S1 O1 102.5(2) . . ?
O2 S1 C1 111.2(2) . . ?
O3 S1 O1 108.3(2) . . ?
O3 S1 C1 109.4(2) . . ?
O3 S1 O2 120.3(2) . . ?
C8 O1 S1 118.4(3) . . ?
C2 C1 S1 120.2(4) . . ?
C7 C1 S1 119.9(4) . . ?
C7 C1 C2 119.9(5) . . ?
C1 C2 H2 120.0 . . ?
C3 C2 C1 120.0(4) . . ?
C3 C2 H2 120.0 . . ?
C2 C3 H3 119.9 . . ?
C2 C3 C4 120.3(5) . . ?
C4 C3 H3 119.9 . . ?
C19 O4 C18 118.7(4) . . ?
C3 C4 C5 119.7(5) . . ?
C6 C4 C3 119.2(5) . . ?
C6 C4 C5 121.0(5) . . ?
C4 C5 H5A 109.5 . . ?
C4 C5 H5B 109.5 . . ?
C4 C5 H5C 109.5 . . ?
H5A C5 H5B 109.5 . . ?
H5A C5 H5C 109.5 . . ?
H5B C5 H5C 109.5 . . ?
C35 O6 C38 117.0(4) . . ?
C4 C6 H6 119.4 . . ?
C7 C6 C4 121.2(5) . . ?
C7 C6 H6 119.4 . . ?
C1 C7 H7 120.4 . . ?
C6 C7 C1 119.3(5) . . ?
C6 C7 H7 120.4 . . ?
C9 C8 O1 120.3(4) . . ?
C9 C8 C17 123.1(4) . . ?
C17 C8 O1 116.6(4) . . ?
C8 C9 H9 120.5 . . ?
C8 C9 C10 119.0(4) . . ?
C10 C9 H9 120.5 . . ?
C11 C10 C9 122.0(4) . . ?
C11 C10 C15 118.6(4) . . ?
C15 C10 C9 119.4(4) . . ?
C10 C11 H11 119.8 . . ?
C12 C11 C10 120.4(4) . . ?
C12 C11 H11 119.8 . . ?
C11 C12 H12 119.3 . . ?
C11 C12 C13 121.4(4) . . ?
C13 C12 H12 119.3 . . ?
C12 C13 C18 117.9(4) . . ?
C14 C13 C12 119.3(4) . . ?
C14 C13 C18 122.8(4) . . ?
C13 C14 H14 119.6 . . ?
C13 C14 C15 120.9(4) . . ?
C15 C14 H14 119.6 . . ?
C10 C15 C14 119.4(4) . . ?
C16 C15 C10 118.8(4) . . ?
C16 C15 C14 121.7(4) . . ?
C15 C16 H16 119.6 . . ?
C17 C16 C15 120.8(5) . . ?
C17 C16 H16 119.6 . . ?
C8 C17 H17 120.5 . . ?
C16 C17 C8 118.9(4) . . ?
C16 C17 H17 120.5 . . ?
O4 C18 C13 111.5(3) . . ?
O4 C18 H18A 109.3 . . ?
O4 C18 H18B 109.3 . . ?
C13 C18 H18A 109.3 . . ?
C13 C18 H18B 109.3 . . ?
H18A C18 H18B 108.0 . . ?
O4 C19 C20 112.8(4) . . ?
O5 C19 O4 122.1(4) . . ?
O5 C19 C20 125.1(4) . . ?
C19 C20 C21 113.1(4) . . ?
C28 C20 C19 120.5(4) . . ?
C28 C20 C21 126.3(4) . . ?
C20 C21 H21A 108.3 . . ?
C20 C21 H21B 108.3 . . ?
C20 C21 C22 116.1(4) . . ?
H21A C21 H21B 107.4 . . ?
C22 C21 H21A 108.3 . . ?
C22 C21 H21B 108.3 . . ?
C23 C22 C21 121.6(4) . . ?
C23 C22 C27 118.7(4) . . ?
C27 C22 C21 119.6(4) . . ?
C22 C23 H23 120.2 . . ?
C22 C23 C24 119.7(6) . . ?
C24 C23 H23 120.2 . . ?
C23 C24 H24 119.7 . . ?
C25 C24 C23 120.6(6) . . ?
C25 C24 H24 119.7 . . ?
C24 C25 H25 119.8 . . ?
C24 C25 C26 120.4(6) . . ?
C26 C25 H25 119.8 . . ?
C25 C26 H26 120.1 . . ?
C25 C26 C27 119.8(6) . . ?
C27 C26 H26 120.1 . . ?
C22 C27 H27 119.6 . . ?
C26 C27 C22 120.8(6) . . ?
C26 C27 H27 119.6 . . ?
C20 C28 C29 121.8(4) . . ?
C20 C28 C30 123.3(4) . . ?
C29 C28 C30 114.9(4) . . ?
C28 C29 H29A 109.5 . . ?
C28 C29 H29B 109.5 . . ?
C28 C29 H29C 109.5 . . ?
H29A C29 H29B 109.5 . . ?
H29A C29 H29C 109.5 . . ?
H29B C29 H29C 109.5 . . ?
C28 C30 H30 107.3 . . ?
C28 C30 C31 110.8(4) . . ?
C28 C30 C32 109.5(3) . . ?
C31 C30 H30 107.3 . . ?
C31 C30 C32 114.4(4) . . ?
C32 C30 H30 107.3 . . ?
C30 C31 H31A 109.5 . . ?
C30 C31 H31B 109.5 . . ?
C30 C31 H31C 109.5 . . ?
H31A C31 H31B 109.5 . . ?
H31A C31 H31C 109.5 . . ?
H31B C31 H31C 109.5 . . ?
C33 C32 C30 123.4(4) . . ?
C37 C32 C30 119.4(4) . . ?
C37 C32 C33 117.2(4) . . ?
C32 C33 H33 119.4 . . ?
C32 C33 C34 121.2(5) . . ?
C34 C33 H33 119.4 . . ?
C33 C34 H34 120.0 . . ?
C35 C34 C33 120.1(4) . . ?
C35 C34 H34 120.0 . . ?
O6 C35 C34 115.6(4) . . ?
C36 C35 O6 124.5(5) . . ?
C36 C35 C34 119.9(4) . . ?
C35 C36 H36 120.6 . . ?
C35 C36 C37 118.9(5) . . ?
C37 C36 H36 120.6 . . ?
C32 C37 H37 118.7 . . ?
C36 C37 C32 122.7(4) . . ?
C36 C37 H37 118.7 . . ?
O6 C38 H38A 109.5 . . ?
O6 C38 H38B 109.5 . . ?
O6 C38 H38C 109.5 . . ?
H38A C38 H38B 109.5 . . ?
H38A C38 H38C 109.5 . . ?
H38B C38 H38C 109.5 . . ?

loop_
_geom_torsion_atom_site_label_1
_geom_torsion_atom_site_label_2
_geom_torsion_atom_site_label_3
_geom_torsion_atom_site_label_4
_geom_torsion
_geom_torsion_site_symmetry_1
_geom_torsion_site_symmetry_2
_geom_torsion_site_symmetry_3
_geom_torsion_site_symmetry_4
_geom_torsion_publ_flag
S1 O1 C8 C9 -84.3(5) . . . . ?
S1 O1 C8 C17 99.6(4) . . . . ?
S1 C1 C2 C3 -177.3(4) . . . . ?
S1 C1 C7 C6 177.2(4) . . . . ?
O1 S1 C1 C2 103.5(4) . . . . ?
O1 S1 C1 C7 -73.9(4) . . . . ?
O1 C8 C9 C10 -176.7(4) . . . . ?
O1 C8 C17 C16 176.7(4) . . . . ?
C1 S1 O1 C8 -58.4(4) . . . . ?
C1 C2 C3 C4 0.6(8) . . . . ?
O2 S1 O1 C8 -174.2(3) . . . . ?
O2 S1 C1 C2 -147.1(4) . . . . ?
O2 S1 C1 C7 35.5(4) . . . . ?
C2 C1 C7 C6 -0.2(7) . . . . ?
C2 C3 C4 C5 179.4(5) . . . . ?
C2 C3 C4 C6 -1.4(7) . . . . ?
O3 S1 O1 C8 57.7(4) . . . . ?
O3 S1 C1 C2 -11.8(4) . . . . ?
O3 S1 C1 C7 170.8(4) . . . . ?
C3 C4 C6 C7 1.4(7) . . . . ?
O4 C19 C20 C21 120.4(4) . . . . ?
O4 C19 C20 C28 -63.9(5) . . . . ?
C4 C6 C7 C1 -0.6(7) . . . . ?
O5 C19 C20 C21 -58.0(6) . . . . ?
O5 C19 C20 C28 117.7(5) . . . . ?
C5 C4 C6 C7 -179.4(5) . . . . ?
O6 C35 C36 C37 -178.6(4) . . . . ?
C7 C1 C2 C3 0.2(7) . . . . ?
C8 C9 C10 C11 -179.8(4) . . . . ?
C8 C9 C10 C15 -0.5(7) . . . . ?
C9 C8 C17 C16 0.7(8) . . . . ?
C9 C10 C11 C12 177.9(4) . . . . ?
C9 C10 C15 C14 -179.6(4) . . . . ?
C9 C10 C15 C16 1.9(7) . . . . ?
C10 C11 C12 C13 2.6(7) . . . . ?
C10 C15 C16 C17 -2.1(7) . . . . ?
C11 C10 C15 C14 -0.4(6) . . . . ?
C11 C10 C15 C16 -178.8(4) . . . . ?
C11 C12 C13 C14 -2.1(7) . . . . ?
C11 C12 C13 C18 179.0(4) . . . . ?
C12 C13 C14 C15 0.3(7) . . . . ?
C12 C13 C18 O4 138.5(4) . . . . ?
C13 C14 C15 C10 0.9(7) . . . . ?
C13 C14 C15 C16 179.3(4) . . . . ?
C14 C13 C18 O4 -40.4(6) . . . . ?
C14 C15 C16 C17 179.5(4) . . . . ?
C15 C10 C11 C12 -1.4(7) . . . . ?
C15 C16 C17 C8 0.8(8) . . . . ?
C17 C8 C9 C10 -0.8(7) . . . . ?
C18 O4 C19 O5 -4.9(6) . . . . ?
C18 O4 C19 C20 176.7(3) . . . . ?
C18 C13 C14 C15 179.2(4) . . . . ?
C19 O4 C18 C13 101.5(4) . . . . ?
C19 C20 C21 C22 -63.1(5) . . . . ?
C19 C20 C28 C29 179.1(4) . . . . ?
C19 C20 C28 C30 -3.2(7) . . . . ?
C20 C21 C22 C23 -39.6(6) . . . . ?
C20 C21 C22 C27 143.2(5) . . . . ?
C20 C28 C30 C31 118.1(5) . . . . ?
C20 C28 C30 C32 -114.9(5) . . . . ?
C21 C20 C28 C29 -5.9(7) . . . . ?
C21 C20 C28 C30 171.8(4) . . . . ?
C21 C22 C23 C24 -176.6(5) . . . . ?
C21 C22 C27 C26 176.8(5) . . . . ?
C22 C23 C24 C25 -0.4(9) . . . . ?
C23 C22 C27 C26 -0.5(8) . . . . ?
C23 C24 C25 C26 -0.1(10) . . . . ?
C24 C25 C26 C27 0.3(10) . . . . ?
C25 C26 C27 C22 0.0(9) . . . . ?
C27 C22 C23 C24 0.7(7) . . . . ?
C28 C20 C21 C22 121.5(5) . . . . ?
C28 C30 C32 C33 -122.4(4) . . . . ?
C28 C30 C32 C37 58.9(5) . . . . ?
C29 C28 C30 C31 -64.1(5) . . . . ?
C29 C28 C30 C32 63.0(5) . . . . ?
C30 C32 C33 C34 -177.3(4) . . . . ?
C30 C32 C37 C36 177.6(4) . . . . ?
C31 C30 C32 C33 2.6(6) . . . . ?
C31 C30 C32 C37 -176.1(4) . . . . ?
C32 C33 C34 C35 -0.6(7) . . . . ?
C33 C32 C37 C36 -1.2(6) . . . . ?
C33 C34 C35 O6 178.8(4) . . . . ?
C33 C34 C35 C36 -0.6(7) . . . . ?
C34 C35 C36 C37 0.8(7) . . . . ?
C35 C36 C37 C32 0.1(7) . . . . ?
C37 C32 C33 C34 1.5(7) . . . . ?
C38 O6 C35 C34 178.9(4) . . . . ?
C38 O6 C35 C36 -1.7(7) . . . . ?

_shelx_res_file                  
;
TITL cu_231126zh_xj_0m_a.res in P2(1)2(1)2(1)
    cu_231126zh_xj_0m.res
    created by SHELXL-2018/3 at 11:11:16 on 30-Nov-2023
REM Old TITL cu_231126ZH_XJ_0m in P2(1)2(1)2(1)
REM SHELXT solution in P2(1)2(1)2(1): R1 0.157, Rweak 0.033, Alpha 0.005
REM <I/s> 0.319 for 46 systematic absences, Orientation as input
REM Flack x = 0.130 ( 0.016 ) from 1241 Parsons' quotients
REM Formula found by SHELXT: C35 N4 O5 Cl
CELL 1.54178 6.187 8.0341 65.1312 90 90 90
ZERR 4 0.0017 0.0022 0.017 0 0 0
LATT -1
SYMM 0.5-X,-Y,0.5+Z
SYMM -X,0.5+Y,0.5-Z
SYMM 0.5+X,0.5-Y,-Z
SFAC C H O S
UNIT 152 144 24 4

L.S. 4 0 0
PLAN  4
SIZE 0.1 0.12 0.13
TEMP -80.15
CONF
list 4
MORE -1
BOND $H
fmap 2 53
ACTA
OMIT 0 2 3
OMIT 1 1 8
REM <olex2.extras>
REM <HklSrc "%.\\cu_231126ZH_XJ_0m.hkl">
REM </olex2.extras>

WGHT    0.070500    0.069300
EXTI    0.006891
FVAR       0.18320
S1    4    0.123569    0.667440    0.534804    11.00000    0.05400    0.07143 =
         0.05544    0.00750   -0.00341    0.00307
O1    3    0.260457    0.764811    0.552003    11.00000    0.07138    0.05944 =
         0.05235    0.00699   -0.00508   -0.00732
C1    1    0.265979    0.481663    0.531575    11.00000    0.04927    0.06366 =
         0.04804    0.00631   -0.00314   -0.00277
O2    3    0.146095    0.773108    0.517271    11.00000    0.09247    0.08004 =
         0.05695    0.02691   -0.00631    0.00787
C2    1    0.188507    0.334893    0.540162    11.00000    0.05783    0.06596 =
         0.06695    0.00397    0.01277   -0.00670
AFIX  43
H2    2    0.054603    0.334592    0.547300    11.00000   -1.20000
AFIX   0
O3    3   -0.083210    0.632585    0.542906    11.00000    0.04760    0.08737 =
         0.08439   -0.00060    0.00095    0.00743
C3    1    0.306184    0.189424    0.538321    11.00000    0.07418    0.06191 =
         0.07186    0.00767    0.00759   -0.00661
AFIX  43
H3    2    0.252146    0.089077    0.544081    11.00000   -1.20000
AFIX   0
O4    3    0.404325    0.241072    0.663653    11.00000    0.04885    0.04612 =
         0.05809    0.00216   -0.00304    0.00093
C4    1    0.502421    0.189344    0.528119    11.00000    0.06655    0.06704 =
         0.05163   -0.00180   -0.00128    0.00217
O5    3    0.727050    0.351997    0.671205    11.00000    0.05690    0.05531 =
         0.08086   -0.00023   -0.00159   -0.00831
C5    1    0.630390    0.029844    0.526402    11.00000    0.09308    0.08078 =
         0.07986   -0.00555    0.01615    0.01816
AFIX 137
H5A   2    0.571124   -0.038408    0.515274    11.00000   -1.50000
H5B   2    0.621155   -0.031651    0.539367    11.00000   -1.50000
H5C   2    0.781920    0.056105    0.523450    11.00000   -1.50000
AFIX   0
O6    3    0.880059   -0.098813    0.775301    11.00000    0.08272    0.08428 =
         0.05270    0.00430   -0.00790   -0.00399
C6    1    0.576738    0.335366    0.519421    11.00000    0.06474    0.08177 =
         0.05635    0.00149    0.01077   -0.00104
AFIX  43
H6    2    0.709805    0.335021    0.512143    11.00000   -1.20000
AFIX   0
C7    1    0.461305    0.481741    0.521105    11.00000    0.05502    0.06953 =
         0.05807    0.00698    0.00459   -0.00971
AFIX  43
H7    2    0.515012    0.581483    0.515160    11.00000   -1.20000
AFIX   0
C8    1    0.291235    0.687002    0.571374    11.00000    0.05493    0.05568 =
         0.04876    0.00539   -0.00294   -0.00630
C9    1    0.138540    0.699749    0.586107    11.00000    0.05174    0.05482 =
         0.05516    0.00489   -0.00327    0.00942
AFIX  43
H9    2    0.006279    0.755740    0.583425    11.00000   -1.20000
AFIX   0
C10   1    0.178963    0.627802    0.605766    11.00000    0.04723    0.05251 =
         0.05255   -0.00190    0.00211    0.00196
C11   1    0.026939    0.635810    0.621798    11.00000    0.04850    0.05907 =
         0.05880    0.00195    0.00357    0.01369
AFIX  43
H11   2   -0.105326    0.693672    0.619811    11.00000   -1.20000
AFIX   0
C12   1    0.068684    0.560435    0.640305    11.00000    0.05175    0.06075 =
         0.05524    0.00050    0.00659    0.00763
AFIX  43
H12   2   -0.038163    0.563045    0.650775    11.00000   -1.20000
AFIX   0
C13   1    0.266402    0.479414    0.644086    11.00000    0.04861    0.04867 =
         0.04888    0.00138    0.00014    0.00259
C14   1    0.417001    0.471120    0.628843    11.00000    0.04457    0.05795 =
         0.05562    0.00124    0.00050    0.00573
AFIX  43
H14   2    0.550399    0.416092    0.631312    11.00000   -1.20000
AFIX   0
C15   1    0.377162    0.543627    0.609322    11.00000    0.04023    0.05888 =
         0.05225   -0.00139    0.00161    0.00415
C16   1    0.532393    0.537898    0.593379    11.00000    0.04254    0.08243 =
         0.05558    0.00226    0.00245    0.00528
AFIX  43
H16   2    0.667547    0.485102    0.595725    11.00000   -1.20000
AFIX   0
C17   1    0.489940    0.607904    0.574509    11.00000    0.04754    0.08065 =
         0.05354    0.00069    0.00259   -0.00004
AFIX  43
H17   2    0.593889    0.602576    0.563794    11.00000   -1.20000
AFIX   0
C18   1    0.300694    0.401619    0.665160    11.00000    0.05301    0.05849 =
         0.05377    0.00175    0.00385    0.00307
AFIX  23
H18A  2    0.391114    0.476632    0.673624    11.00000   -1.20000
H18B  2    0.159287    0.388830    0.672096    11.00000   -1.20000
AFIX   0
C19   1    0.617246    0.230086    0.667673    11.00000    0.04399    0.05646 =
         0.04630    0.00344    0.00340   -0.00623
C20   1    0.699274    0.056283    0.666699    11.00000    0.04236    0.05312 =
         0.04893    0.00083   -0.00115    0.00058
C21   1    0.874882    0.032841    0.650940    11.00000    0.04971    0.06739 =
         0.04774   -0.00079    0.00052    0.00048
AFIX  23
H21A  2    0.929861   -0.082506    0.652089    11.00000   -1.20000
H21B  2    0.995752    0.108592    0.654389    11.00000   -1.20000
AFIX   0
C22   1    0.811096    0.063373    0.628832    11.00000    0.05371    0.05593 =
         0.04817   -0.00181    0.00213    0.00453
C23   1    0.613015    0.012887    0.621251    11.00000    0.06084    0.08262 =
         0.06334   -0.01067   -0.00575    0.00327
AFIX  43
H23   2    0.509798   -0.036965    0.630128    11.00000   -1.20000
AFIX   0
C24   1    0.565417    0.035450    0.600525    11.00000    0.09330    0.10514 =
         0.07551   -0.02789   -0.02966    0.02114
AFIX  43
H24   2    0.429591    0.000193    0.595294    11.00000   -1.20000
AFIX   0
C25   1    0.711982    0.107646    0.587693    11.00000    0.12266    0.12121 =
         0.05322   -0.00236   -0.00761    0.03703
AFIX  43
H25   2    0.677771    0.122107    0.573586    11.00000   -1.20000
AFIX   0
C26   1    0.907719    0.159327    0.594989    11.00000    0.10747    0.11231 =
         0.06103    0.01494    0.02124    0.02509
AFIX  43
H26   2    1.009117    0.210095    0.586002    11.00000   -1.20000
AFIX   0
C27   1    0.957735    0.137529    0.615475    11.00000    0.06690    0.08449 =
         0.05666    0.00284    0.00884    0.00456
AFIX  43
H27   2    1.094005    0.173632    0.620510    11.00000   -1.20000
AFIX   0
C28   1    0.627570   -0.058934    0.679989    11.00000    0.04397    0.04925 =
         0.04911   -0.00145   -0.00074    0.00318
C29   1    0.705361   -0.237415    0.679206    11.00000    0.05652    0.04758 =
         0.07090   -0.00393    0.00106    0.00497
AFIX 137
H29A  2    0.653996   -0.289950    0.666533    11.00000   -1.50000
H29B  2    0.648756   -0.298385    0.691077    11.00000   -1.50000
H29C  2    0.863704   -0.239485    0.679500    11.00000   -1.50000
AFIX   0
C30   1    0.470759   -0.020417    0.697253    11.00000    0.04328    0.05684 =
         0.05532    0.00447    0.00495    0.00425
AFIX  13
H30   2    0.433653    0.100464    0.696266    11.00000   -1.20000
AFIX   0
C31   1    0.261244   -0.118078    0.694605    11.00000    0.04633    0.09491 =
         0.07091    0.01395   -0.00223    0.00366
AFIX 137
H31A  2    0.292345   -0.237608    0.695128    11.00000   -1.50000
H31B  2    0.196037   -0.090469    0.681322    11.00000   -1.50000
H31C  2    0.160714   -0.088914    0.705662    11.00000   -1.50000
AFIX   0
C32   1    0.583404   -0.047314    0.718022    11.00000    0.04072    0.05371 =
         0.04799    0.00157    0.00472   -0.00032
C33   1    0.507707   -0.156142    0.732894    11.00000    0.05593    0.05739 =
         0.05733    0.00581    0.00139   -0.00560
AFIX  43
H33   2    0.383385   -0.221788    0.730117    11.00000   -1.20000
AFIX   0
C34   1    0.610056   -0.170971    0.751747    11.00000    0.06411    0.07268 =
         0.05666    0.01366   -0.00005   -0.00700
AFIX  43
H34   2    0.554885   -0.245511    0.761784    11.00000   -1.20000
AFIX   0
C35   1    0.792681   -0.077207    0.755962    11.00000    0.05890    0.06392 =
         0.04456   -0.00078    0.00414    0.00648
C36   1    0.873876    0.029941    0.741287    11.00000    0.05124    0.05817 =
         0.05746   -0.00527    0.00224   -0.00833
AFIX  43
H36   2    1.000111    0.093692    0.743954    11.00000   -1.20000
AFIX   0
C37   1    0.768144    0.042866    0.722617    11.00000    0.05140    0.05005 =
         0.05486    0.00469    0.00545    0.00031
AFIX  43
H37   2    0.824535    0.116560    0.712547    11.00000   -1.20000
AFIX   0
C38   1    1.071177   -0.006171    0.780017    11.00000    0.07608    0.08560 =
         0.06818   -0.01038   -0.02195    0.00123
AFIX 137
H38A  2    1.183543   -0.031601    0.769886    11.00000   -1.50000
H38B  2    1.122367   -0.036602    0.793752    11.00000   -1.50000
H38C  2    1.038545    0.113154    0.779643    11.00000   -1.50000
AFIX   0
HKLF 4


REM  cu_231126zh_xj_0m_a.res in P2(1)2(1)2(1)
REM wR2 = 0.1354, GooF = S = 1.053, Restrained GooF = 1.053 for all data
REM R1 = 0.0516 for 4227 Fo > 4sig(Fo) and 0.0736 for all 5730 data
REM 411 parameters refined using 0 restraints

END

WGHT      0.0707      0.0503

REM Highest difference peak  0.239,  deepest hole -0.210,  1-sigma level  0.064
Q1    1   0.5029  0.7302  0.5835  11.00000  0.05    0.24
Q2    1   0.4488 -0.0366  0.7202  11.00000  0.05    0.21
Q3    1   0.9184 -0.2463  0.7787  11.00000  0.05    0.20
Q4    1   0.7339 -0.0554  0.7226  11.00000  0.05    0.19
;
_shelx_res_checksum              13803
_olex2_submission_special_instructions 'No special instructions were received'
